# Supplementary material for: Differential Effects of Low-Intensity Pulsed Ultrasound and Antifungals on Candida albicans and Candida glabrata: Implications for Drug Efficacy
Source: J Fungi (Basel). 2026 May 30;12(6):399. doi: 10.3390/jof12060399 (PMC13300981; doi:10.3390/jof12060399)
Supplement: Supplementary file 1 [file jof-12-00399-s001.zip]

Archive with 1 entries (1 files):
- jof-4185703-supplementary.pdf
